# Supplementary material for: Ficus carica Latex Modulates Immunity-Linked Gene Expression in Human Papillomavirus Positive Cervical Cancer Cell Lines: Evidence from RNA Seq Transcriptome Analysis
Source: Int J Mol Sci. 2023 Sep 4;24(17):13646. doi: 10.3390/ijms241713646 (PMC10488141; doi:10.3390/ijms241713646)
Supplement: Supplementary file 1 [file ijms-24-13646-s001.zip]

Archive with 1 entries (1 files):
- ijms-2533047-supplementary.pdf
